# Supplementary material for: From disorder to icosahedral symmetry: How conformation-switching subunits enable RNA virus assembly
Source: Sci Adv. 2025 Sep 24;11(39):eady7241. doi: 10.1126/sciadv.ady7241 (PMC12459405; doi:10.1126/sciadv.ady7241)
Supplement: Supplementary file 2 — Movies S1 to S4 [file sciadv.ady7241_movies_s1_to_s4.zip]

Archive with 4 entries (4 files):
- ady7241_movie_s1.mp4
- ady7241_movie_s2.mp4
- ady7241_movie_s3.mp4
- ady7241_movie_s4.mp4
